# Supplementary material for: Preliminary safety data from a randomised trial of early versus standard timing of administration of measles-rubella vaccine in Ugandan infants
Source: Discov Med (Singap). 2026 Jul 30;3(1):92. doi: 10.1007/s44337-026-00649-x (PMC13424465; doi:10.1007/s44337-026-00649-x)
Supplement: Supplementary file 2 — Supplementary Material 2. [file 44337_2026_649_MOESM2_ESM.csv]

ID	Sex	Age at randomisation (weeks)	Nationality	Other nationality	Race	Haemoglobin (g/dL)	Breastfeeding	Weight at screening (kg)	Length at screening (cm)	Head Circumference at screening (cm)	MUAC at screening (cm)	Maternal HIV status	Infant HIV status at 6 weeks of age
BMR001	Female	27	Ugandan		Black	12.5	1	7.1	64.8	45.5	13.9	Negative	NA
BMR002	Female	26	Ugandan		Black	10.6	1	7.3	67.9	42.5	14.5	Negative	NA
BMR003	Male	26	Ugandan		Black	12	1	7.5	67	45.5	13.5	Negative	NA
BMR004	Female	27	Ugandan		Black	9.7	1	7.1	61	43.5	15	Negative	NA
BMR006	Female	27	Ugandan		Black	13.1	1	6.7	66	42.9	13.3	Negative	NA
BMR005	Male	26	Ugandan		Black	10.1	1	10.5	65	47.7	16.5	Negative	NA
BMR013	Female	27	Ugandan		Black	10	1	6.2	62	43	13	Negative	NA
BMR010	Female	27	Ugandan		Black	12.6	1	7.6	64.6	42.1	14	Negative	NA
BMR007	Female	26	Ugandan		Black	11.8	1	6.8	65.2	42.5	14.3	Negative	NA
BMR008	Male	26	Ugandan		Black	9.3	1	8.3	66	44.7	14.5	Negative	NA
BMR011	Male	26	Ugandan		Black	9.4	1	10	71.1	44.8	15.1	Negative	NA
BMR009	Male	26	Ugandan		Black	10.9	1	8.9	71.2	46	15.5	Negative	NA
BMR012	Female	27	Ugandan		Black	11.1	1	7	65	42	14	Negative	NA
BMR014	Female	26	Ugandan		Black	12.2	1	6.1	62.6	41.7	13.7	Negative	NA
BMR016	Female	24	Ugandan		Black	12.5	1	6.8	66.6	44	14.5	Positive	Negative
BMR015	Male	27	Ugandan		Black	12.5	1	7.6	66.1	44.7	15.1	Positive	Negative
BMR017	Male	28	Ugandan		Black	10.2	1	6.6	63	42.9	13.5	Negative	NA
BMR020	Female	26	Ugandan		Black	9.7	1	8	68	44.5	15	Negative	NA
BMR019	Male	26	Ugandan		Black	12.1	1	6.9	67.8	44.4	14.5	Negative	NA
BMR018	Female	26	Ugandan		Black	13.5	1	8.1	69.2	43.9	15	Negative	NA
BMR021	Male	26	Ugandan		Black	12.6	1	7.5	67.9	43.6	14.8	Negative	NA
BMR023	Female	26	Ugandan		Black	10.4	1	8	66.5	44	15.1	Negative	NA
BMR027	Female	27	Ugandan		Black	12.5	0	8.9	64.2	43	13	Positive	Negative
BMR026	Female	26	Ugandan		Black	10.1	1	6.7	69	43.5	14	Negative	NA
BMR025	Female	27	Ugandan		Black	10	1	7.1	66	42.1	13	Negative	NA
BMR024	Male	27	Ugandan		Black	11.5	1	8.1	68	44.5	14.5	Negative	NA
BMR028	Male	28	Ugandan		Black	9.2	1	7.8	68	45.6	14.5	Negative	NA
BMR030	Female	28	Ugandan		Black	10.6	1	7.3	65	44.3	14.3	Negative	NA
BMR031	Female	26	Ugandan		Black	13.7	1	7.5	63.7	42.7	15.3	Negative	NA
BMR029	Female	28	Ugandan		Black	11.6	1	7	64	45	13	Negative	NA
BMR032	Female	26	Ugandan		Black	10.7	1	7	66.3	42.6	14.4	Negative	NA
BMR036	Female	28	Ugandan		Black	10.5	1	6.7	61	42.5	13.7	Negative	NA
BMR034	Male	26	Ugandan		Black	9.3	1	8.2	70	45.2	14.5	Negative	NA
BMR035	Male	26	Ugandan		Black	10.5	1	7.2	66	44.5	14.6	Negative	NA
BMR033	Female	27	Ugandan		Black	10	1	6.1	66	43.4	12.7	Negative	NA
BMR038	Male	28	Ugandan		Black	10.6	1	6.7	65.3	46.5	14.2	Negative	NA
BMR037	Female	28	Ugandan		Black	11.6	1	6.5	67	43	13	Negative	NA
BMR039	Male	28	Ugandan		Black	10.9	1	6.5	65.1	41.6	13.9	Positive	Negative
BMR045	Female	27	Ugandan		Black	11.8	1	6	63.2	42.5	12.8	Positive	Negative
BMR041	Female	27	Ugandan		Black	11.5	1	5.5	62.7	42.5	12.8	Negative	NA
BMR040	Female	26	Ugandan		Black	11.8	1	7.9	69.7	43.5	15.1	Negative	NA
BMR046	Male	27	Ugandan		Black	10	1	7.8	68	46	14	Negative	NA
BMR042	Male	26	Ugandan		Black	8.1	1	6.6	66.3	43	14.2	Negative	NA
BMR044	Male	27	Ugandan		Black	12.1	1	8.2	67.7	43.2	14.5	Negative	NA
BMR043	Male	27	Ugandan		Black	10.8	1	7.8	68.5	46	15.4	Negative	NA
BMR048	Female	26	Ugandan		Black	10.5	1	6.3	64.4	44.1	16.5	Negative	NA
BMR047	Female	28	Ugandan		Black	12.9	1	5.9	62.9	43.4	13	Negative	NA
BMR052	Female	26	Ugandan		Black	12.2	1	7.1	64.9	42.1	13	Negative	NA
BMR049	Male	26	Ugandan		Black	10.1	1	7	64.6	46.5	14.9	Negative	NA
BMR050	Female	27	Ugandan		Black	10.6	0	5.4	62	42.5	13	Negative	NA
BMR051	Female	28	Ugandan		Black	11.1	1	7.8	63	43.3	14	Negative	NA
BMR054	Female	26	Ugandan		Black	13.4	1	7.2	65.4	42.5	13.2	Negative	NA
BMR055	Male	26	Ugandan		Black	14.4	1	7.9	67.7	47	14.7	Positive	NA
BMR058	Male	27	Ugandan		Black	10.5	1	7.1	67.8	43	13	Negative	NA
BMR056	Male	27	Ugandan		Black	11	1	7.2	65	42	13.4	Negative	NA
BMR057	Female	27	Ugandan		Black	10	1	7.3	62.9	42.5	14	Negative	NA
BMR064	Female	27	Ugandan		Black	11.6	1	7.4	65.5	43	13.5	Negative	NA
BMR059	Female	27	Ugandan		Black	9.8	1	8.6	64.2	43.5	17.5	Negative	NA
BMR062	Female	26	Ugandan		Black	13.3	1	7.2	64.3	43.2	13	Negative	NA
BMR061	Male	28	Ugandan		Black	11.4	1	8.7	69.1	45	15	Negative	NA
BMR063	Female	26	Ugandan		Black	11.1	1	7	66.2	44.7	13.9	Negative	NA
BMR065	Female	28	Ugandan		Black	10.1	1	6.3	68.5	43.9	13.8	Positive	Negative
BMR066	Male	28	Ugandan		Black	9.9	1	7.7	68.5	45.2	14.1	Negative	NA
BMR060	Male	27	Ugandan		Black	11.9	1	8.5	69.9	43.1	15	Negative	NA
BMR067	Male	26	Ugandan		Black	11.2	1	9.7	69	47.5	16.5	Negative	NA
BMR071	Male	28	Ugandan		Black	10.7	1	8.3	69.3	44.2	14.7	Negative	NA
BMR069	Female	26	Ugandan		Black	13.6	0	8	68	44.4	13.4	Negative	NA
BMR068	Male	26	Ugandan		Black	11.6	1	9.1	70.9	44.2	13.8	Negative	NA
BMR070	Female	26	Ugandan		Black	9.9	1	7.9	62	44.6	14.6	Negative	NA
BMR072	Female	26	Ugandan		Black	10.5	1	7.8	67.2	44.4	15.5	Negative	NA
BMR073	Male	26	Ugandan		Black	12.1	1	8.1	67	44.2	15.7	Negative	NA
BMR074	Male	26	Ugandan		Black	10.7	1	8.4	68.2	46.7	14.8	Negative	NA
BMR075	Female	25	Ugandan		Black	12.3	1	6.8	63.2	48.9	13.6	Negative	NA
BMR076	Female	26	Ugandan		Black	8.5	1	6.5	64.5	43.2	13.9	Negative	NA
BMR078	Male	26	Ugandan		Black	11.8	1	7	66.9	45	13.4	Negative	NA
BMR077	Male	27	Ugandan		Black	11.9	1	8.6	66.3	46.4	15.9	Negative	NA
BMR079	Female	26	Ugandan		Black	11.8	1	7.1	62.2	43.3	13.7	Negative	NA
BMR080	Male	26	Ugandan		Black	9.5	1	7.5	66.4	43.2	13.7	Negative	NA
BMR081	Male	28	Ugandan		Black	11	1	7.6	68.5	45	15.1	Negative	NA
BMR082	Female	26	Ugandan		Black	10.7	1	6.2	63.4	43.4	12.7	Negative	NA
BMR087	Male	27	Ugandan		Black	12.4	1	5.5	61.3	42.8	13	Negative	NA
BMR089	Male	26	Ugandan		Black	11.8	1	5.9	62	43.6	13.2	Negative	NA
BMR084	Male	26	Ugandan		Black	10.3	1	8.3	69.6	43.6	15.6	Negative	NA
BMR083	Female	26	Ugandan		Black	9.7	1	7	66	43.6	13.7	Negative	NA
BMR085	Male	26	Ugandan		Black	11.5	1	7.9	68	43.9	13	Positive	Negative
BMR088	Female	26	Ugandan		Black	11.1	1	7.4	68	44.5	14	Negative	NA
BMR092	Female	26	Ugandan		Black	12	1	7.2	64	45	12.9	Negative	NA
BMR090	Male	26	Ugandan		Black	10.4	1	7.2	60.5	44.6	14.3	Negative	NA
BMR091	Female	27	Ugandan		Black	10.9	1	6.6	66.5	42.5	13	Negative	NA
BMR094	Male	27	Ugandan		Black	11.1	1	7	67.9	44.8	14	Negative	NA
BMR103	Male	24	Ugandan		Black	10.9	1	6	61.3	41.3	13.8	Negative	NA
BMR093	Female	26	Ugandan		Black	11.7	1	7.2	62.9	42.5	13.9	Negative	NA
BMR096	Female	27	Ugandan		Black	10.4	1	6.9	67	42.1	14.7	Negative	NA
BMR095	Male	26	Ugandan		Black	11.3	1	8.6	68.1	45.9	16.2	Negative	NA
BMR097	Female	26	Ugandan		Black	10.5	1	6.1	62	42.3	13.2	Negative	NA
BMR098	Female	26	Ugandan		Black	11.1	1	7.8	66.5	43.6	15.1	Negative	NA
BMR106	Male	27	Ugandan		Black	10.1	1	8.5	67.4	43.7	15	Negative	NA
BMR101	Female	27	Ugandan		Black	11.4	0	7.4	67	43.3	14.9	Negative	NA
BMR099	Female	28	Ugandan		Black	8.7	1	8.7	65.9	44.2	15.5	Negative	NA
BMR100	Male	27	Ugandan		Black	9.1	1	9.5	70	46.8	16.7	Negative	NA
BMR102	Female	26	Ugandan		Black	9.2	1	6	66.6	41.2	13.7	Negative	NA
BMR104	Female	27	Ugandan		Black	11.6	1	8.8	65.5	45.5	16	Positive	Negative
BMR105	Female	26	Ugandan		Black	11.8	1	7	62.5	44.4	13.4	Negative	NA
BMR107	Female	27	Ugandan		Black	11	1	9.3	71	44.5	16	Negative	NA
BMR108	Female	26	Ugandan		Black	12.2	1	7	65.6	42.6	15.1	Negative	NA
BMR109	Male	25	Ugandan		Black	11.8	0	8.6	67	43.6	14.5	Negative	NA
BMR112	Male	27	Ugandan		Black	11.4	1	8.2	67.7	44.9	13.5	Negative	NA
BMR114	Male	27	Ugandan		Black	10.8	1	8.9	70	44	16	Negative	NA
BMR115	Male	28	Ugandan		Black	9.4	1	7.9	68.4	44.2	14.1	Negative	NA
BMR110	Female	26	Ugandan		Black	11.2	1	6.8	60.8	41.5	13.5	Negative	NA
BMR111	Male	28	Ugandan		Black	11	1	8.8	66.5	43.9	14.5	Negative	NA
BMR118	Male	26	Ugandan		Black	9.8	1	8.9	65.8	43	16.2	Negative	NA
BMR113	Female	26	Ugandan		Black	11.3	1	5.3	60	40.8	13	Negative	NA
BMR116	Male	27	Ugandan		Black	11.4	1	6.1	61.2	43	12.6	Negative	NA
BMR117	Male	27	Ugandan		Black	8.5	1	7.6	62.5	42.5	15	Negative	NA
BMR122	Female	26	Ugandan		Black	11.2	1	7.7	68.5	44.7	14.5	Positive	Negative
BMR121	Female	24	Ugandan		Black	11.1	1	6	63.6	43.7	13.6	Negative	NA
BMR119	Male	26	Ugandan		Black	10.6	1	8.6	66.8	44	15	Negative	NA
BMR123	Male	27	Ugandan		Black	10.6	1	6.1	63.9	42.5	13.5	Negative	NA
BMR124	Female	28	Ugandan		Black	10.9	1	6.8	63.5	42.3	13.2	Negative	NA
BMR125	Female	26	Ugandan		Black	9.7	1	8.1	68	45.8	14.8	Negative	NA
BMR151	Male	27	Ugandan		Black	10.5	1	8.6	70	42.5	15.5	Negative	NA
BMR126	Male	26	Ugandan		Black	10.2	1	10.4	67.2	47.2	17	Negative	NA
BMR129	Male	26	Ugandan		Black	10.2	1	8.3	63.2	44.4	14.1	Negative	NA
BMR130	Female	25	Ugandan		Black	12.7	1	6.7	63.7	41.8	13	Negative	NA
BMR127	Female	26	Ugandan		Black	12.3	1	7.5	67.1	43.3	14.2	Negative	NA
BMR128	Male	25	Ugandan		Black	9	1	8	68.3	45.3	13.6	Negative	NA
BMR131	Female	27	Ugandan		Black	11	1	6.7	66	44	14.5	Negative	NA
BMR133	Female	26	Ugandan		Black	11.9	1	6.1	61.5	41.5	12.7	Negative	NA
BMR134	Male	28	Ugandan		Black	12.4	1	7.8	64	45	14.8	Negative	NA
BMR132	Female	28	Ugandan		Black	11.9	1	7.6	67.6	43	15.9	Negative	NA
BMR135	Female	27	Ugandan		Black	10.9	1	6.3	65.8	44.2	15.5	Negative	NA
BMR136	Female	28	Ugandan		Black	12.1	1	7.6	69.4	43.5	14.3	Negative	NA
BMR137	Female	26	Ugandan		Black	10.1	1	7.8	62.7	43.1	14.5	Negative	NA
BMR138	Female	27	Ugandan		Black	10.4	1	7.7	65.5	43.5	13.6	Negative	NA
BMR141	Male	24	Ugandan		Black	12.2	1	7.7	69	43.4	15	Negative	NA
BMR140	Female	25	Ugandan		Black	12.3	1	6.4	66.5	45.1	14	Negative	NA
BMR142	Male	26	Ugandan		Black	12	1	9.1	67	46	15.7	Negative	NA
BMR143	Female	26	Ugandan		Black	10.6	1	7.4	66.9	42	13.5	Negative	NA
BMR144	Female	26	Ugandan		Black	12.7	1	7.1	64.5	41.4	13.3	Negative	NA
BMR147	Female	26	Ugandan		Black	10	1	9.5	67.6	44.6	16.6	Positive	Negative
BMR152	Male	26	Ugandan		Black	11.4	1	7.9	66	45	14.5	Negative	NA
BMR146	Male	27	Ugandan		Black	10.8	1	7.5	65.6	43.9	13.4	Negative	NA
BMR148	Female	26	Ugandan		Black	9.7	1	8.2	63	44	15.5	Negative	NA
BMR149	Male	28	Ugandan		Black	10.2	1	8.6	68.5	44	16.1	Negative	NA
BMR153	Male	26	Ugandan		Black	11.3	1	8.9	70.5	45.7	15	Negative	NA
BMR154	Female	26	Ugandan		Black	10.2	1	7.9	66.5	43.8	15.5	Negative	NA
BMR155	Male	28	Ugandan		Black	9.2	0	7.6	68.8	43	15	Negative	NA
BMR158	Male	24	Ugandan		Black	8	1	7.3	63.4	44.4	14.5	Negative	NA
BMR156	Male	26	Ugandan		Black	11.8	1	10	68.7	46	19.5	Negative	NA
BMR161	Male	26	Ugandan		Black	10.6	1	7.1	66	42	16.5	Negative	NA
BMR163	Female	26	Congolese		Black	10.9	0	5.6	64	41.8	12.6	Positive	Negative
BMR162	Male	27	Ugandan		Black	11.1	1	9.5	70	43.8	14.5	Negative	NA
BMR159	Male	27	Ugandan		Black	9.3	1	7.1	64.5	43	13.5	Negative	NA
BMR160	Female	26	Ugandan		Black	12	1	7.5	67.6	43.3	14.2	Negative	NA
BMR170	Male	26	Ugandan		Black	10.1	1	7.5	66	45.4	13.5	Negative	NA
BMR167	Female	28	Ugandan		Black	12.1	1	7	65.5	43.5	13.2	Negative	NA
BMR166	Female	26	Ugandan		Black	11.2	1	7.9	64.4	42	13.7	Negative	NA
BMR168	Male	26	Ugandan		Black	10.2	1	6.8	66.5	44.5	14.4	Positive	Negative
BMR169	Female	26	Ugandan		Black	11.2	1	7.3	62	44.1	15.2	Positive	Negative
BMR172	Male	26	Ugandan		Black	10.1	1	6.8	68	43	14.5	Negative	NA
BMR173	Female	24	Ugandan		Black	11.4	1	6.5	63	42.4	13	Negative	NA
BMR171	Male	26	Ugandan		Black	12.9	1	7.3	64.5	43.5	14.5	Negative	NA
BMR175	Female	26	Ugandan		Black	10.7	1	8	68	42.4	13.9	Positive	Negative
BMR177	Female	28	Ugandan		Black	11.7	1	7.9	67.8	44.2	14.2	Negative	NA
BMR174	Male	27	Ugandan		Black	8.1	1	10.1	71.5	45.2	15.8	Negative	NA
BMR176	Female	26	Ugandan		Black	10.1	1	6.9	62.4	42.7	13.7	Negative	NA
BMR178	Female	27	Ugandan		Black	9.8	1	6.5	65.6	41.6	13.6	Positive	Negative
BMR179	Female	27	Ugandan		Black	13.1	1	7.4	65	42.5	14	Negative	NA
BMR180	Female	26	Ugandan		Black	9.5	1	9.3	68.5	46.8	16.5	Negative	NA
BMR182	Male	26	Ugandan		Black	8.8	1	7.1	69.9	41.9	12.8	Negative	NA
BMR181	Male	26	Ugandan		Black	11.9	1	7.5	67	44.4	14.6	Negative	NA
BMR184	Male	26	Ugandan		Black	10	1	6.1	62.9	43.4	12.4	Negative	NA
BMR183	Female	26	Ugandan		Black	12.2	1	5.8	64	45.3	13	Negative	NA
BMR185	Female	26	Ugandan		Black	11	1	6.6	65	42.6	14.6	Negative	NA
BMR186	Female	28	Ugandan		Black	9.4	1	7.6	65.8	43	14.5	Negative	NA
BMR187	Female	26	Ugandan		Black	9.4	1	8	65	44.6	16	Positive	Negative
BMR190	Male	27	Ugandan		Black	12.3	1	7.9	69.7	45	14.4	Negative	NA
BMR188	Male	26	Ugandan		Black	11.8	1	6.6	64.2	42.5	13.4	Negative	NA
BMR189	Male	26	Ugandan		Black	9.8	1	9.6	72.2	47.8	17	Negative	NA
BMR199	Female	28	Ugandan		Black	10.9	1	6.8	62.5	43.9	13.9	Negative	NA
BMR192	Female	24	Ugandan		Black	11.9	1	6.4	62.7	41.5	13.5	Negative	NA
BMR191	Male	26	Ugandan		Black	11.1	1	9.7	69	46.5	17.8	Negative	NA
BMR195	Female	27	Ugandan		Black	10.9	1	7.3	65	43.1	15	Negative	NA
BMR194	Male	26	Ugandan		Black	12	1	6.6	65.8	44.9	14.5	Negative	NA
BMR197	Female	26	Ugandan		Black	11.9	1	7.2	60.3	42.4	15	Negative	NA
BMR196	Male	27	Ugandan		Black	10.1	1	8.5	69.3	43.4	13.8	Negative	NA
BMR201	Male	26	Ugandan		Black	9.8	1	6.6	61.2	44	14.3	Negative	NA
BMR200	Male	27	Ugandan		Black	10.4	1	6.9	66.6	44.7	13.7	Negative	NA
BMR202	Male	27	Ugandan		Black	9.7	1	9.1	66.5	45	16.6	Positive	Negative
BMR203	Male	27	Ugandan		Black	10.7	1	7.5	71	43.2	15.2	Negative	NA
BMR209	Female	26	Ugandan		Black	11.2	1	5.9	64.5	41	12	Negative	NA
BMR204	Female	26	Ugandan		Black	13.3	1	6.7	63.6	42.8	14.8	Negative	NA
BMR205	Male	26	Ugandan		Black	10	1	9.4	69.5	44.2	16.1	Negative	NA
BMR206	Male	26	Ugandan		Black	10.6	1	7.4	66.1	44.6	14.5	Negative	NA
BMR207	Female	26	Ugandan		Black	10.2	1	6.6	64.1	42.3	13.7	Negative	NA
BMR208	Female	26	Ugandan		Black	10.5	1	5.8	63	41.5	12	Negative	NA
BMR210	Female	27	Ugandan		Black	13.1	1	6.6	64.7	42.4	13.2	Negative	NA
BMR212	Male	26	Ugandan		Black	10.9	1	8	67.5	45.8	16	Negative	NA
BMR211	Female	26	Ugandan		Black	11	1	6.7	65	42.9	14.5	Negative	NA
BMR213	Male	27	Ugandan		Black	11.4	1	7.2	63.8	44.3	13.7	Negative	NA
BMR218	Male	27	Ugandan		Black	10	1	8.5	69	44	15	Negative	NA
BMR217	Female	26	Ugandan		Black	9.9	1	6.7	63	43.5	13	Negative	NA
BMR214	Female	28	Ugandan		Black	11.1	1	7.3	68.8	43.4	14.8	Negative	NA
BMR216	Female	26	Ugandan		Black	11.1	1	7.3	65.2	42.5	13.7	Negative	NA
BMR219	Male	26	Ugandan		Black	10.3	1	7	66	43.9	13.3	Positive	Negative
BMR232	Male	27	Ugandan		Black	9.6	1	8.1	69.8	44.5	14.8	Negative	NA
BMR222	Male	27	Ugandan		Black	10.5	1	8.7	66.9	45	15	Negative	NA
BMR220	Female	26	Ugandan		Black	9.2	1	7.2	63	42.5	15.5	Negative	NA
BMR226	Female	28	Ugandan		Black	9.1	1	6.8	65.5	42.8	13	Negative	NA
BMR223	Male	26	Congolese		Black	9.7	1	6.4	65.6	45	13.3	Negative	NA
BMR221	Female	27	Ugandan		Black	10.5	1	7.5	67.3	45	14.5	Positive	Negative
BMR224	Female	26	Ugandan		Black	11.1	1	8	67	45.1	15	Negative	NA
BMR225	Female	26	Ugandan		Black	9.5	1	6	60.5	41.4	13.5	Negative	NA
BMR227	Male	26	Ugandan		Black	10.6	1	6.6	66	41.5	14.6	Negative	NA
BMR228	Female	26	Ugandan		Black	9.8	1	8.7	64.6	43.5	14.7	Negative	NA
BMR230	Female	27	Ugandan		Black	10.6	1	6.8	68.7	42	14.4	Negative	NA
BMR229	Female	26	Ugandan		Black	10.7	1	8.2	67.6	42.4	15.3	Negative	NA
BMR231	Male	26	Ugandan		Black	8.5	1	6.9	64.7	44.2	15.5	Negative	NA
BMR234	Female	25	Ugandan		Black	11.4	1	7.5	66	43.5	14.4	Negative	NA
BMR235	Male	26	Ugandan		Black	10.4	1	7.5	66.3	44.6	14.6	Negative	NA
BMR236	Male	27	Ugandan		Black	11.5	1	6.8	64.4	43.9	13	Negative	NA
BMR237	Male	26	Ugandan		Black	10.1	1	8.9	68.5	44.5	15.6	Negative	NA
BMR238	Male	27	Ugandan		Black	9.8	1	8.2	67.3	46.2	14.1	Negative	NA
BMR239	Female	26	Ugandan		Black	10.9	1	7.7	64.3	44.2	13.9	Negative	NA
BMR241	Male	26	Ugandan		Black	12.9	1	8.2	65	42.6	15.6	Negative	NA
BMR240	Female	26	Ugandan		Black	12.1	1	8.1	65.5	43	16.5	Negative	NA
BMR243	Female	26	Ugandan		Black	10	1	8	65.1	43	15.6	Positive	Negative
BMR242	Female	26	Ugandan		Black	13.4	1	7.1	62.5	45.5	13.6	Negative	NA
BMR245	Female	28	Ugandan		Black	9.7	1	5.8	63	40.6	12.6	Negative	NA
BMR248	Female	24	Ugandan		Black	11	1	8.1	68	43	15	Negative	NA
BMR244	Male	26	Ugandan		Black	10.4	1	7	66.1	43.2	14.5	Negative	NA
BMR246	Male	26	Ugandan		Black	9.4	1	7.5	64.3	44.4	13.6	Negative	NA
BMR250	Male	28	Ugandan		Black	11.4	1	6.9	63.5	44.5	13.8	Negative	NA
BMR268	Female	27	Ugandan		Black	12.2	1	7.1	64.1	41	14	Negative	NA
BMR253	Female	27	Ugandan		Black	11.2	1	6.5	67	42.6	12.8	Negative	NA
BMR249	Male	26	Ugandan		Black	12.4	1	9.3	68	43.3	15	Negative	NA
BMR252	Male	26	Ugandan		Black	9.1	1	8	66.6	45.2	16.4	Negative	NA
BMR258	Male	27	Ugandan		Black	11.2	1	5.1	59.2	40.8	12.8	Negative	NA
BMR262	Female	27	Other	Pakistan	Mixed Race	13	1	7.6	65.5	44.5	15	Negative	NA
BMR260	Male	28	Ugandan		Black	9.9	1	7.6	62.3	45.2	15	Negative	NA
BMR255	Female	26	Ugandan		Black	9.5	1	6.5	65.2	42	13	Negative	NA
BMR254	Male	26	Ugandan		Black	12.5	1	6.8	63.3	44	14.5	Negative	NA
BMR259	Female	27	Ugandan		Black	12	1	9	69.2	45	15	Negative	NA
BMR256	Female	28	Ugandan		Black	10.2	1	10.1	69.5	45	16	Negative	NA
BMR257	Female	26	Ugandan		Black	12.2	1	6.9	63.9	41.9	14.6	Positive	Negative
BMR261	Female	27	Ugandan		Black	9.4	1	8.2	68	43.5	14.3	Negative	NA
BMR266	Male	24	Ugandan		Black	11.4	1	8.6	67.4	45.2	15.5	Negative	NA
BMR264	Male	26	Ugandan		Black	8.1	1	8.9	70	45.6	16	Negative	NA
BMR263	Male	26	Ugandan		Black	9	1	9	72	44.6	15.8	Negative	NA
BMR269	Female	28	Ugandan		Black	11.9	1	9.1	68.1	44	16.8	Negative	NA
BMR265	Female	26	Ugandan		Black	13.9	1	7	62.7	43.5	15.2	Negative	NA
BMR267	Male	26	Ugandan		Black	13.1	1	6.7	63.2	43	14	Negative	NA
BMR271	Female	28	Ugandan		Black	12.2	1	8.1	66	43.9	15.5	Negative	NA
BMR270	Male	26	Ugandan		Black	11	1	9.4	71.5	45.4	16.8	Negative	NA
BMR272	Male	28	Ugandan		Black	9.8	0	7.3	61.3	42.9	13.2	Negative	NA
BMR273	Female	28	Ugandan		Black	11.6	1	7.8	66.5	43.1	14.1	Negative	NA
BMR277	Female	26	Ugandan		Black	10.9	1	7.7	67	42.5	14.9	Negative	NA
BMR274	Male	27	Ugandan		Black	11.5	1	8.7	67.4	45.9	14.7	Negative	NA
BMR276	Male	27	Ugandan		Black	9.4	1	8.1	67.5	44.3	15.1	Negative	NA
BMR283	Female	24	Ugandan		Black	12.3	1	8.7	67.6	41.7	14.6	Negative	NA
BMR281	Female	27	Ugandan		Black	13.2	0	10	70.3	44.7	16.6	Positive	Negative
BMR279	Female	25	Ugandan		Black	11.7	1	6.1	59.9	41.3	12.8	Positive	Negative
BMR286	Male	26	Ugandan		Black	12.1	1	6	59.5	41.6	13.1	Positive	Negative
BMR278	Female	27	Ugandan		Black	10.8	1	7.1	65.2	42.4	14.5	Negative	NA
BMR284	Female	26	Ugandan		Black	11.2	1	8.8	67	44.5	15.5	Negative	NA
BMR280	Female	26	Ugandan		Black	10.4	1	7.5	64	43.5	14	Negative	NA
BMR285	Male	25	Ugandan		Black	12.3	1	8.2	65.2	45	15.3	Negative	NA
BMR290	Female	27	Ugandan		Black	11.6	1	6.6	66.3	43.9	13	Negative	NA
BMR288	Male	26	Ugandan		Black	11.3	1	6.2	65.8	43.6	13.6	Negative	NA
BMR289	Male	24	Ugandan		Black	10.5	1	7.4	65	42.5	14.6	Positive	Negative
BMR291	Male	27	Ugandan		Black	12.7	1	8.6	64	44	16.5	Negative	NA
BMR296	Female	28	Ugandan		Black	9.2	1	9.2	64.5	44	17.5	Negative	NA
BMR294	Female	26	Ugandan		Black	12.5	1	7.4	66	43.2	14.4	Negative	NA
BMR292	Male	24	Ugandan		Black	15.1	1	6.8	63.3	42.1	14	Positive	Negative
BMR293	Male	28	Ugandan		Black	10	1	9.3	66.2	45.8	16.8	Negative	NA
BMR298	Female	26	Ugandan		Black	11.3	1	9.6	67.7	45	16	Negative	NA
BMR297	Female	28	Ugandan		Black	12.3	1	7.1	67	42.5	13	Positive	Negative
BMR323	Female	27	Ugandan		Black	11.2	1	6.1	65	40.5	13	Negative	NA
BMR299	Female	25	Ugandan		Black	11.2	1	6.1	66.5	42	12.4	Negative	NA
BMR300	Female	26	Ugandan		Black	12.7	1	6.8	62.5	42.5	15	Negative	NA
BMR301	Female	28	Ugandan		Black	11.4	1	5.9	60	41	12.6	Negative	NA
BMR304	Female	25	Ugandan		Black	11.3	1	7	68	44.9	13.5	Negative	NA
BMR302	Male	26	Ugandan		Black	9.8	1	8.8	66.9	44	15	Positive	Negative
BMR303	Male	26	Ugandan		Black	13.9	1	7.7	67.1	43.4	13.4	Positive	Negative
BMR305	Male	28	Ugandan		Black	12.2	1	7.1	66.5	43	14.3	Negative	NA
BMR306	Female	26	Ugandan		Black	11.1	1	6.3	63	42.8	13.2	Negative	NA
BMR307	Female	24	Ugandan		Black	11.7	1	8	64.8	41.7	14.9	Negative	NA
BMR310	Male	26	Ugandan		Black	11	1	10	67	45	16.3	Negative	NA
BMR311	Female	25	Ugandan		Black	10.8	1	9.4	69.6	44.8	16.3	Negative	NA
BMR309	Male	26	South Sudanese		Black	12.6	1	9.1	70.5	42.2	16.4	Negative	NA
BMR312	Female	26	Ugandan		Black	11	1	6.1	65.7	41.3	13	Negative	NA
BMR313	Female	27	Ugandan		Black	11	1	7.4	63.6	43.8	15	Negative	NA
BMR314	Female	28	Ugandan		Black	12	1	7	65	42.5	14.3	Negative	NA
BMR315	Female	27	Ugandan		Black	9.8	1	7.9	67	44.2	14.3	Negative	NA
BMR317	Female	28	Ugandan		Black	12.3	1	8.7	67.7	43.8	14.6	Negative	NA
BMR316	Female	26	Ugandan		Black	11.8	1	7.3	63	42.4	13.6	Negative	NA
BMR319	Male	26	Ugandan		Black	10.1	1	8.9	69	42.5	15.5	Negative	NA
BMR318	Female	26	Ugandan		Black	11.7	1	6.2	63.6	40.4	13	Negative	NA
BMR320	Male	24	Ugandan		Black	10.7	1	7.4	65.5	43.5	13.4	Negative	NA
BMR321	Female	26	Ugandan		Black	9.8	1	6	64.8	41.5	13.3	Negative	NA
BMR322	Female	26	Ugandan		Black	12.7	1	6.5	65.5	40.4	13.5	Negative	NA
BMR324	Female	27	Ugandan		Black	13.1	1	8.1	63.5	43.4	15	Negative	NA
BMR325	Male	26	Ugandan		Black	9.5	1	7	66.4	43.2	14.5	Negative	NA
BMR327	Female	25	Ugandan		Black	12.4	1	6.8	65.8	42.2	13.3	Negative	NA
BMR326	Female	28	Ugandan		Black	11.4	1	8.7	66.4	43.7	15.7	Negative	NA
BMR330	Male	26	Ugandan		Black	12.4	1	8.3	62.2	42.9	15.5	Negative	NA
BMR334	Male	26	Ugandan		Black	10.5	1	7.9	70	44.6	14.4	Negative	NA
BMR332	Female	26	Ugandan		Black	10.4	1	7.4	63	41.2	14.5	Negative	NA
BMR361	Female	28	Ugandan		Black	11	1	6	64	41.2	12	Negative	NA
BMR329	Male	26	Ugandan		Black	13.5	1	8	67.5	43.1	15.5	Positive	Negative
BMR331	Female	25	Ugandan		Black	12.3	1	7.1	66.1	41.2	13.5	Positive	Negative
BMR336	Female	28	Ugandan		Black	11.4	1	6.4	67.3	44.5	13.8	Negative	NA
BMR335	Male	26	Ugandan		Black	9	1	8.8	66.8	44.3	16.2	Negative	NA
BMR333	Male	26	Ugandan		Black	9.3	1	9.4	67	43.7	16.5	Negative	NA
BMR337	Female	26	Ugandan		Black	13.4	1	6.9	64	43.3	15.2	Negative	NA
BMR339	Male	27	Ugandan		Black	11	1	6.9	64.2	43.4	14	Negative	NA
BMR338	Male	26	Ugandan		Black	10.8	1	8.2	66.2	44	15.8	Negative	NA
BMR342	Male	26	Ugandan		Black	12.6	1	7.8	65.6	42	13.4	Negative	NA
BMR341	Male	27	Ugandan		Black	11.6	1	6.3	63.8	42.3	13	Negative	NA
BMR343	Female	26	Ugandan		Black	11.6	1	9.8	65	44	17	Negative	NA
BMR352	Male	27	Ugandan		Black	11.6	1	7.8	64.9	43.6	14.8	Negative	NA
BMR344	Male	26	Ugandan		Black	11.4	0	6.4	65.5	42.3	13	Negative	NA
BMR345	Female	26	Ugandan		Black	10.1	1	6.5	63.9	42	12.7	Negative	NA
BMR346	Female	27	Ugandan		Black	11.8	1	8.6	65.7	42	15	Negative	NA
BMR347	Male	27	Ugandan		Black	10.4	1	8	66.5	44.6	14.9	Negative	NA
BMR348	Male	24	Ugandan		Black	12.4	1	7.6	68.4	45	14.7	Negative	NA
BMR349	Female	26	Ugandan		Black	12.3	1	6.8	64	43.1	14.2	Negative	NA
BMR350	Male	26	Ugandan		Black	11.8	1	7.5	65.5	44.4	14.8	Negative	NA
BMR351	Female	28	Ugandan		Black	10.3	1	6.2	66	43	13	Negative	NA
BMR353	Male	26	Ugandan		Black	8.2	1	7.3	67.3	45.5	14	Negative	NA
BMR354	Male	27	Ugandan		Black	11.5	1	9	69.3	45.3	15.5	Positive	Negative
BMR355	Male	26	Ugandan		Black	9.9	1	7.7	66	44	15	Negative	NA
BMR356	Female	25	Ugandan		Black	10.5	1	7.9	65.2	42.6	14.4	Negative	NA
BMR357	Female	26	Ugandan		Black	11.2	1	6.4	65.1	41.6	13.5	Negative	NA
BMR358	Female	26	Ugandan		Black	11.1	1	8.9	66	43.5	16.3	Negative	NA
BMR359	Male	28	Ugandan		Black	10.2	1	7.4	64.5	43.4	14.3	Negative	NA
BMR360	Female	26	Ugandan		Black	10.2	1	7.3	65.9	42.2	14.2	Positive	Negative
BMR374	Male	28	Ugandan		Black	11	1	6.9	67	43.6	13.4	Negative	NA
BMR362	Female	26	Ugandan		Black	12	1	6.8	62.3	42.4	13.3	Negative	NA
BMR363	Female	28	Ugandan		Black	10.8	1	5.6	60.5	41.2	12.5	Negative	NA
BMR364	Female	26	Ugandan		Black	10.8	1	6.9	61.5	43	14.2	Negative	NA
BMR400	Female	24	Ugandan		Black	12.9	1	6.6	65.2	42.6	13.6	Positive	Negative
BMR366	Female	27	Ugandan		Black	12.2	1	7.5	66	44.5	13.8	Negative	NA
BMR365	Male	26	Ugandan		Black	11.5	1	7.3	66.2	45	14.3	Negative	NA
BMR367	Female	28	Ugandan		Black	12.2	1	6.7	62.5	42.6	13.4	Negative	NA
BMR368	Female	26	Ugandan		Black	11.7	1	8.1	66.4	43.2	14.4	Negative	NA
BMR371	Female	26	Ugandan		Black	11.4	1	6.6	62.6	43.5	12.8	Negative	NA
BMR369	Male	26	Ugandan		Black	9.9	1	7.2	65	46	15.5	Negative	NA
BMR370	Female	27	Ugandan		Black	12.4	1	8.1	66.2	46.5	15.3	Negative	NA
BMR372	Male	26	Ugandan		Black	12.6	1	8.6	68.9	44.6	14.4	Negative	NA
BMR375	Male	28	Ugandan		Black	11.4	1	8.8	66.4	44.1	15.6	Negative	NA
BMR373	Male	27	Ugandan		Black	12.6	1	8.5	65.8	45.3	15.6	Negative	NA
BMR376	Male	26	Ugandan		Black	10.4	1	11.3	69.3	46.8	17.5	Negative	NA
BMR377	Female	26	Ugandan		Black	11.1	1	7.7	64.7	44.3	15.2	Negative	NA
BMR380	Male	26	Ugandan		Black	12.2	1	8.2	68.4	43.3	15	Negative	NA
BMR378	Male	28	Ugandan		Black	11.6	1	7.9	67.8	42.2	13.6	Negative	NA
BMR379	Male	28	Ugandan		Black	14.9	1	9.1	71	45.6	16	Negative	NA
BMR384	Female	28	Ugandan		Black	11.2	1	7.3	67.5	43.9	13.6	Negative	NA
BMR385	Female	25	Ugandan		Black	11	1	7.8	67.5	44.5	15.3	Positive	Negative
BMR391	Male	26	Ugandan		Black	10.8	1	7.3	66.2	44.6	15	Negative	NA
BMR381	Male	27	Ugandan		Black	14.2	1	8.7	68.7	42.7	15.4	Negative	NA
BMR383	Female	27	Ugandan		Black	12.5	1	5	63.3	40.6	11.8	Negative	NA
BMR387	Male	26	Ugandan		Black	8.8	1	7.6	64	44.6	14.5	Negative	NA
BMR382	Female	26	Ugandan		Black	10.5	1	7.3	62.6	43.5	13.6	Negative	NA
BMR386	Female	27	Ugandan		Black	10.5	1	8.3	69.9	44.5	14.3	Negative	NA
BMR388	Male	26	Ugandan		Black	12.2	1	7.9	66.6	43.4	14.1	Negative	NA
BMR390	Male	26	Ugandan		Black	11.6	1	6.4	62	42.6	13	Negative	NA
BMR389	Female	26	Ugandan		Black	12	1	7.5	67.7	44.2	14	Negative	NA
BMR392	Male	27	Ugandan		Black	10.3	0	6.4	63.8	43.7	11.7	Negative	NA
BMR395	Female	25	Ugandan		Black	10	1	8.8	68.1	42.5	14.5	Negative	NA
BMR394	Male	27	Ugandan		Black	9	0	6.5	63.3	42	13	Positive	Negative
BMR393	Male	26	Ugandan		Black	11.1	1	7.5	67	45.2	14.5	Negative	NA
BMR396	Female	26	Ugandan		Black	11.5	1	6.2	62	40.7	13.5	Negative	NA
BMR399	Male	26	Ugandan		Black	10.9	1	7.6	65.7	44.5	14.6	Negative	NA
BMR397	Female	27	Ugandan		Black	12.2	1	6.5	65	42.5	13	Negative	NA
BMR398	Female	26	Ugandan		Black	12.7	1	5.3	61.3	39.5	12.5	Negative	NA
BMR401	Female	26	Ugandan		Black	12.3	1	7.1	66.9	43.6	13.4	Negative	NA
BMR403	Female	28	Ugandan		Black	11.5	1	7.1	63.5	44.1	14	Negative	NA
BMR402	Female	26	Ugandan		Black	12.5	1	6.4	64	41.7	13.7	Negative	NA
BMR404	Female	26	Ugandan		Black	11	1	7.9	63.5	41	14.9	Negative	NA
BMR405	Male	26	Ugandan		Black	11.9	1	8.8	67.3	45.4	14.7	Negative	NA
BMR406	Male	26	Ugandan		Black	11.5	1	7.9	64.5	43	16	Negative	NA
BMR419	Female	27	Ugandan		Black	10.9	1	6.9	66.3	43.3	13	Negative	NA
BMR407	Male	26	Ugandan		Black	8.6	1	7	66	42.6	14.5	Negative	NA
BMR408	Female	27	Ugandan		Black	10.2	1	7.3	65.8	41.8	13.4	Negative	NA
BMR410	Male	26	Ugandan		Black	12.1	1	8.7	65.2	43.3	15.4	Negative	NA
BMR412	Male	26	Ugandan		Black	11.6	1	7.4	63.8	44.3	13.8	Negative	NA
BMR411	Female	26	Ugandan		Black	12	1	6.8	65.8	40.5	13.1	Negative	NA
BMR428	Female	27	Ugandan		Black	11.1	1	7.4	63.2	43.6	14.5	Negative	NA
BMR413	Female	26	Ugandan		Black	10.6	1	6.9	64.6	41.1	12.9	Negative	NA
BMR414	Male	26	Ugandan		Black	8.7	1	6.8	65.2	43.2	14	Negative	NA
BMR415	Female	26	Ugandan		Black	11.4	1	8.4	67.5	43.7	14.8	Negative	NA
BMR416	Male	27	Ugandan		Black	10.6	1	7.5	66.5	43.4	14	Negative	NA
BMR417	Female	27	Ugandan		Black	10.9	1	7.1	63	41.5	15.4	Positive	Negative
BMR420	Female	26	Ugandan		Black	12.2	1	7.8	68	43.1	15.5	Positive	Negative
BMR418	Male	26	Ugandan		Black	10.3	1	6.4	60.4	43.1	12.1	Positive	Negative
BMR421	Female	26	Ugandan		Black	10.3	1	5.9	62.6	43.4	12.4	Negative	NA
BMR423	Male	26	Ugandan		Black	10.1	1	7.4	66.3	42.5	15	Negative	NA
BMR424	Male	27	Ugandan		Black	10.7	1	8.1	67	44.5	14.8	Negative	NA
BMR425	Female	26	Ugandan		Black	10.2	1	7	61.3	41.8	15.4	Negative	NA
BMR426	Female	27	Ugandan		Black	13.7	1	7.4	64	44	14.7	Positive	Negative
BMR435	Male	27	Ugandan		Black	10.2	1	8.1	68	45	15.8	Negative	NA
BMR429	Male	27	Ugandan		Black	11.6	1	8	65.5	43.5	14.7	Negative	NA
BMR427	Male	26	Ugandan		Black	11.3	1	7.8	63	43	15.5	Positive	Negative
BMR431	Male	27	Ugandan		Black	11.4	1	6	64	43.2	12.6	Negative	NA
BMR430	Female	27	Ugandan		Black	12	1	6.5	62.3	42.1	14.2	Negative	NA
BMR432	Male	28	Ugandan		Black	11.6	1	7.6	67.3	42.5	13.5	Negative	NA
BMR433	Female	27	Ugandan		Black	9.9	1	8.6	65.4	42.5	15.5	Negative	NA
BMR434	Male	26	Ugandan		Black	10.8	1	6.8	61	40.5	16	Positive	Negative
BMR436	Female	27	Ugandan		Black	10.5	1	8.3	66	42.7	15.4	Negative	NA
BMR437	Female	26	Ugandan		Black	12.7	1	7.9	62.9	44.3	14.8	Positive	Negative
BMR438	Male	26	Ugandan		Black	8.6	1	7.7	65.2	43.6	14.5	Negative	NA
BMR440	Male	26	Ugandan		Black	11.4	1	8.6	66.2	43.5	15.6	Negative	NA
BMR441	Female	26	Ugandan		Black	10.9	1	6.8	61.2	41.5	13.3	Positive	Negative
BMR442	Female	24	Ugandan		Black	9	1	5.7	63.6	42.7	13.9	Negative	NA
BMR445	Male	26	Ugandan		Black	13.1	1	6.3	63.1	43.4	12.6	Negative	NA
BMR444	Female	25	Ugandan		Black	12.6	1	7.6	66	42.5	14.5	Negative	NA
BMR443	Male	26	Ugandan		Black	12.8	1	6.6	63.1	42.8	12.8	Negative	NA
BMR446	Female	26	Ugandan		Black	10.7	1	6.2	65	41.9	13	Negative	NA
BMR448	Male	27	Ugandan		Black	11.1	1	8.4	67.2	42.6	15.6	Negative	NA
BMR447	Male	26	Ugandan		Black	12.4	1	7.7	66.3	44.2	15	Negative	NA
BMR450	Female	26	Ugandan		Black	12	1	6.7	64.3	44	13.4	Negative	NA
BMR451	Female	26	Ugandan		Black	11.7	1	6.9	66	42.7	14.7	Negative	NA
BMR449	Male	26	Ugandan		Black	10.4	1	9.2	69.5	46.2	15.9	Negative	NA
BMR453	Female	26	Ugandan		Black	10.7	1	7	64	43.5	14	Negative	NA
BMR454	Female	27	Ugandan		Black	10.2	1	7.2	64.5	43.2	14.4	Negative	NA
BMR455	Female	27	Ugandan		Black	10.7	1	6.8	65	42.4	13.8	Negative	NA
BMR456	Female	27	Ugandan		Black	13.2	1	7.6	64	40.4	15	Negative	NA
BMR457	Female	26	Ugandan		Black	12.9	1	7.7	65.2	43.4	14	Negative	NA
BMR458	Male	26	Ugandan		Black	12.9	1	6.6	66.5	44.3	13.9	Negative	NA
BMR459	Male	26	Ugandan		Black	10.8	1	7.6	68.1	45.5	14.2	Negative	NA
BMR460	Female	26	Ugandan		Black	9.4	1	6.3	60.4	42.8	13.2	Negative	NA
BMR461	Male	27	Ugandan		Black	11.6	1	7.5	65.3	44.6	14.8	Negative	NA
BMR462	Male	27	Ugandan		Black	10.3	1	8.6	68.7	43	15.5	Positive	Negative
BMR463	Female	28	Ugandan		Black	9.1	1	6.3	64.5	41.9	13.4	Negative	NA
BMR464	Female	26	Ugandan		Black	10.5	1	6.2	64	42.1	13	Positive	Negative
BMR466	Male	25	Ugandan		Black	14.1	1	8.7	66.7	44.5	14.2	Negative	NA
BMR465	Male	26	Ugandan		Black	9.5	1	7.6	65.2	44.3	14.1	Negative	NA
BMR467	Female	28	Ugandan		Black	11.5	1	6.6	65	43.7	13.8	Negative	NA
BMR468	Male	26	Ugandan		Black	9.4	0	7.6	65.7	44.6	14.4	Negative	NA
BMR469	Female	26	Ugandan		Black	10.3	1	8.2	64	44	15.8	Negative	NA
BMR470	Female	26	Ugandan		Black	12.4	1	6.4	65.6	43.2	12.7	Negative	NA
BMR471	Female	28	Ugandan		Black	10.5	1	9	68	44.1	16.1	Negative	NA
BMR475	Female	27	Ugandan		Black	8.7	1	6.8	61	40.8	13.8	Negative	NA
BMR472	Male	26	Ugandan		Black	10.8	1	8.8	63	44.5	16	Positive	Negative
BMR473	Male	24	Ugandan		Black	10.7	1	6.2	63	42.7	12.6	Negative	NA
BMR474	Female	27	Ugandan		Black	10.9	1	6.6	65.1	44.2	13.4	Negative	NA
BMR476	Male	27	Ugandan		Black	11.7	1	8	65.5	44	14.2	Negative	NA
BMR477	Male	26	Ugandan		Black	10.8	1	8.7	69.5	44.7	16.3	Negative	NA
