# Supplementary material for: Preliminary safety data from a randomised trial of early versus standard timing of administration of measles-rubella vaccine in Ugandan infants
Source: Discov Med (Singap). 2026 Jul 30;3(1):92. doi: 10.1007/s44337-026-00649-x (PMC13424465; doi:10.1007/s44337-026-00649-x)
Supplement: Supplementary file 3 — Supplementary Material 3. [file 44337_2026_649_MOESM3_ESM.csv]

ID	Randomisation group	MR1 group	Time in days post MR1	MedDRA preferred term	MedDRA System Organ Class
BMR002	Group C	6-month MR1	4	Intussusception	Gastrointestinal disorders
BMR052	Group A	6-month MR1	10	Pneumonia	Infections and infestations
BMR111	Group B	9-month MR1	28	Sepsis	Infections and infestations
BMR135	Group B	9-month MR1	10	Diarrhoea infectious	Infections and infestations
BMR305	Group B	9-month MR1	27	Malaria	Infections and infestations
BMR475	Group B	9-month MR1	26	Gastroenteritis	Infections and infestations
